# Supplementary material for: Dietary inclusion of black soldier fly (Hermetia illucens) larvae meal, with exogenous protease supplementation, in practical diets for striped catfish (Pangasius hypophthalmus, Sauvage 1878)
Source: PLoS One. 2024 Dec 18;19(12):e0313960. doi: 10.1371/journal.pone.0313960 (PMC11654922; doi:10.1371/journal.pone.0313960)
Supplement: S1 File — (XLSX) [file pone.0313960.s001.xlsx]

## Sheet: Growth perform. & Feed utiliz.
Treatments	Replicates	IBW	FBW	WG	FI	FCR	SGR	CF	HSI	VSI
Control	R1	8.21	26.17	17.86	22.89	1.28	1.93	1.13	1.23	9.65
	R2	8.12	25.76	17.61	22.55	1.28	1.92	1.13	1.23	8.95
	R3	8.21	26.05	17.75	22.74	1.28	1.92	1.12	1.22	8.64
BSF30	R1	8.24	26.19	17.85	23.17	1.3	1.93	1.12	1.21	8.22
	R2	8.31	25.88	17.57	21.83	1.24	1.89	1.12	1.21	8.23
	R3	8.25	25.75	17.61	22.35	1.27	1.9	1.11	1.23	6.23
BSF60	R1	8.32	25.97	17.65	22.65	1.28	1.9	1.1	1.22	8.59
	R2	8.13	25.83	17.51	22.81	1.3	1.93	1.1	1.21	8.59
	R3	8.1	25.38	17.38	22.31	1.28	1.9	1.12	1.21	3.58
BSF30P	R1	8.27	25.99	19.88	21.71	1.09	1.91	1.13	1.23	8.45
	R2	8.27	26.13	19.81	22.82	1.15	1.92	1.13	1.23	8.45
	R3	8.22	25.99	19.63	22.3	1.14	1.92	1.12	1.22	8.46
BSF60P	R1	8.21	25.88	17.95	22.68	1.26	1.91	1.11	1.22	8.34
	R2	8.24	26.25	18.01	23.42	1.3	1.93	1.11	1.22	8.34
	R3	8.33	26.54	18.21	23.59	1.3	1.93	1.14	1.21	8.33

## Sheet: Whole body proximate compositio
Treatments	Replicates	Dry matter	Crude Protein	Crude fat	Ash
Control	R1	27.21	18.82	3.67	5.56
	R2	27.49	18.42	3.71	5.39
	R3	27.77	18.19	3.68	5.58
BSF30	R1	26.59	17.56	4.32	5.76
	R2	26.72	17.25	3.91	5.43
	R3	26.85	17.18	4.15	5.66
BSF60	R1	24.99	16.94	3.48	5.59
	R2	25.15	16.45	3.44	5.98
	R3	25.31	16.18	3.22	5.73
BSF30P	R1	28.41	18.78	4.27	5.79
	R2	28.74	17.97	4.33	5.91
	R3	29.07	18.41	4.18	5.69
BSF60P	R1	26.55	17.83	3.85	5.56
	R2	26.87	17.54	3.61	5.93
	R3	27.19	17.11	3.78	5.95

## Sheet: Antioxidant enzyme activity
Treatments	Replicates	SOD	CAT	GPx	MDA
Control	R1	1.11	13.42	71.05	13.05
	R2	1.11	13.34	72.42	12.95
	R3	1.11	13.51	73.83	13.35
BSF30	R1	1.13	13.46	72.13	13.25
	R2	1.13	13.52	70.39	13.22
	R3	1.13	13.42	73.87	13.31
BSF60	R1	1.17	13.51	73.82	13.42
	R2	1.15	13.56	72.63	14.01
	R3	1.16	13.62	74.01	12.91
BSF30P	R1	1.22	13.88	75.28	13.62
	R2	1.21	13.81	74.09	12.81
	R3	1.21	13.96	76.47	14.41
BSF60P	R1	1.25	14.05	76.14	13.85
	R2	1.21	14.21	78.78	13.71
	R3	1.23	14.13	77.46	14.11

## Sheet: Intestinal digestive enzyme act
Treatments	Replicates	Amylase	Protease	Lipase
Control	R1	627.41	4.23	692.67
	R2	629.42	4.25	690.12
	R3	628.37	4.24	695.22
BSF30	R1	632.15	4.22	699.21
	R2	634.25	4.24	692.51
	R3	633.31	4.23	695.86
BSF60	R1	629.75	4.19	698.81
	R2	630.68	4.17	709.71
	R3	631.72	4.21	704.25
BSF30P	R1	628.58	4.29	694.01
	R2	627.62	4.28	702.86
	R3	628.64	4.32	698.43
BSF60P	R1	626.58	4.29	711.98
	R2	627.62	4.31	707.49
	R3	628.64	4.35	703.02

## Sheet: Apparent digestibility coeffici
Treatments	Replicates	Dry matter	Protein	Lipids
Control	R1	75.52	81.73	84.14
	R2	75.52	81.81	84.13
	R3	75.22	81.75	84.15
BSF30	R1	75.39	79.42	82.93
	R2	75.39	79.55	82.95
	R3	75.38	79.56	83.89
BSF60	R1	74.95	77.34	84.25
	R2	75.97	77.16	84.55
	R3	74.99	77.45	84.34
BSF30P	R1	75.42	81.92	83.13
	R2	75.41	81.89	83.79
	R3	75.42	81.95	84.99
BSF60P	R1	75.49	81.34	84.55
	R2	75.45	81.57	84.44
	R3	75.45	81.52	85.56

## Sheet: Serum biochemistry
Treatments	Replicates	TP	AST	ALP	ALT	Creatinine	Urea	Cholesterol	Triglycerides	Glucose
Control	R1	6.27	13.07	180.56	20.61	0.47	14.25	157.15	259.15	8.13
	R2	6.31	13.45	183.68	20.34	0.71	13.75	165.25	261.23	8.07
	R3	6.29	12.81	182.12	20.86	0.59	14.01	159.81	264.25	8.1
BSF30	R1	6.25	12.94	181.91	20.22	0.56	12.66	170.82	261.12	8.16
	R2	6.23	13.46	182.2	20.23	0.74	12.92	175.13	270.75	8.14
	R3	6.24	13.21	182.49	20.21	0.38	12.4	180.39	266.42	8.15
BSF60	R1	6.25	14.22	182.34	20.25	1.01	14.01	140.34	227.82	8.14
	R2	6.17	14.01	179.86	20.21	0.93	13.75	150.78	229.91	8.12
	R3	6.21	14.44	184.82	20.29	0.92	14.25	149.11	235.52	8.14
BSF30P	R1	6.28	13.31	182.21	21.13	0.37	13.5	166.61	268.51	8.19
	R2	6.31	13.4	184.32	12.05	0.51	15.5	173.91	276.32	8.05
	R3	6.26	13.56	180.11	21.15	0.44	14.01	169.52	273.01	8.12
BSF60P	R1	6.32	14.15	181.43	21.03	0.54	14.51	145.45	222.75	8.14
	R2	6.3	14.05	178.95	21.15	0.45	15.01	153.81	226.41	8.1
	R3	6.34	14.25	184.91	21.09	0.63	15.51	157.21	228.92	8.15

## Sheet: Hematoloy
Treatments	Replicates	WBCs	RBCs	Hb	Hct	MCV	MCH	MCHC	PLT
Control	R1	13.75	4.41	12.25	36.52	76.03	26.85	33.67	171.99
	R2	14.25	4.66	12.95	36.78	76.01	27.12	33.85	169.45
	R3	15.05	4.53	12.61	36.61	76.07	27.03	33.45	173.25
BSF30	R1	13.91	4.38	12.81	35.51	76.02	26.13	33.01	169.12
	R2	14.21	4.48	13.3	35.81	76.06	27.85	32.79	174.39
	R3	14.49	4.43	12.51	35.68	76.03	27.13	33.21	172.49
BSF60	R1	13.85	4.55	12.72	36.82	74.81	26.81	32.65	165.51
	R2	15.05	4.57	13.11	36.48	76.01	27.67	31.91	174.75
	R3	14.15	4.56	12.9	36.11	75.15	28.05	33.43	182.52
BSF30P	R1	13.81	4.53	12.7	37.41	75.64	27.21	31.89	170.87
	R2	14.01	4.82	13.11	37.72	75.21	27.81	33.43	176.65
	R3	14.39	4.24	12.91	37.88	76.24	27.58	32.66	173.05
BSF60P	R1	14.36	4.61	13.01	36.91	76.08	28.12	32.14	167.52
	R2	14.41	4.52	13.33	37.12	76.12	27.43	32.32	174.25
	R3	14.43	4.72	13.66	37.01	76.06	28.45	32.56	170.01
